# Supplementary material for: Improved Functionality of Integration-Deficient Lentiviral Vectors (IDLVs) by the Inclusion of IS2 Protein Docks
Source: Pharmaceutics. 2021 Aug 6;13(8):1217. doi: 10.3390/pharmaceutics13081217 (PMC8401568; doi:10.3390/pharmaceutics13081217)
Supplement: Supplementary file 1 [file pharmaceutics-13-01217-s001.zip]

Archive with 1 entries (1 files):
- pharmaceutics-1314233-SI.pdf
